# Supplementary material for: The ESCRT-0 subcomplex component Hrs/Hgs is a master regulator of myogenesis via modulation of signaling and degradation pathways
Source: BMC Biol. 2021 Jul 30;19:153. doi: 10.1186/s12915-021-01091-4 (PMC8323235; doi:10.1186/s12915-021-01091-4)
Supplement: Supplementary file 11 — Additional file 11. Raw-data-Numerical. [file 12915_2021_1091_MOESM11_ESM.xlsx]

## Sheet: Fig1b
	Hrs protein
		Exp1	Exp2	Exp3	Exp4	Exp5	Exp6	Exp7	Exp8
	Pro	1	1	1	1	1	1	1	1
	7h	0.0793838	0.392005	0.783965	0.278207	0.202507	0.599999	0.62022	0.311645
	24h	0.081312	0.328925	0.567268	0.233511	0.247206	0.495957	0.50425	0.391773
	48h	0.149357	0.285984	2.03652	0.210271	0.522257	0.546757	0.61464	0.155962
	72h	0.510033	0.643524	2.49605	0.279955	0.792562	0.76593	0.98859	0.219774
	96h	1.10847	0.704929	3.09899	0.455506	1.57245	0.860045	4.12813	1.11062
	Mean	SEM
	1	0
	0.408491	0.0844997
	0.356275	0.0583257
	0.565219	0.220136
	0.837052	0.254181
	1.62989	0.458485

## Sheet: Fig1c
	HRS mRNA
	qPCR Exp1 C2C12		mRNA-Hrs ratio			qPCR Exp2 C2C12		mRNA-Hrs ratio		qPCR Exp3 C2C12		mRNA-Hrs ratio
	Pro		1			Pro		1		Pro		1
	7h		1.07059			7h		1.11934		7h		1.05242
	24h		1.14471			24h		0.99142		24h		1.42658
	48h		0.715498			48h		1.1117		48h		0.904472
	72h		1.23481			72h		0.85261		72h		1.44473
	96h		1.27596			96h		1.09527		96h		1.19776
		Mean		SEM
		Pro	1	Pro	0
		7h	1.08078	7h	0.0199785
		24h	1.18757	24h	0.127436
		48h	0.910555	48h	0.114413
		72h	1.17738	72h	0.173325
		96h	1.18966	96h	0.0523171

## Sheet: Fig2g
	Exp1, 2 and 3	Hrs-Rab5	Hrs-CHC	Hrs-Rab7a	Hrs-GM130	Hrs-KDEL
		10.057	37.829	2.222	5.923	9.115
		15.852	38.728	1.268	4.706	11.686
		31.012	13.873	3.327	5.529	13.515
		14.381	21.655	4.309	3.407	16.154
		12.434	27.01	4.965	1.948	10.879
		31.207	19.012	5.529	0.751	12.43
		31.811	28.266	4.643	1.256	11.337
		46.511	23.897	6.253	4.826	8.073
		42.925	21.469	5.954	4.074	3.303
		60.538	47.222	11.591	5.028	7.242
		30.456	21.023	17.37	8.081	7.405
		33.274	33.242	9.921	6.948	7.294
		21.238	40.079	1.487	9.258	4.07
		35.087	54.059	3.021	7.815	4.269
		46.455	23.643	0.859	6.288	1.908
		38.366	15.319	0.616	4.357	3.45
		31.907	7.974	2.115	1.355	2.759
		82.019	7.866	0.429	7.091	6.928
		43.875	16.484	0.378	5.855	8.081
		39.034	44.861	4.424	4.046	10.701
		47.894	18.658	3.335	3.259	8.355
		45.406	9.27	4.563	3.43	6.193
		46.018	30.595	6.078	8.57	5.028
		34.574	30.039	3.188	6.197	3.244
		17.613	17.025	1.491	1.598	5.175
		11.686	16.174	3.732	0.942	14.815
		9.496	25.328	4.559	4.066	4.357
		39.328	16.548	4.114	5.211	1.419
		28.504	5.14	6.738	8.57	3.546
		24.935	4.027	16.385	2.6	5.688
		18.976	11.539	0.227	5.052	2.882
		23.245	14.886	0.477	3.53	2.989
		27.574	17.565	0.692	4.5	0.533
			17.569		3.943	0.727
			5.605		4.706	0.823
			19.104		6.781	0.68
			19.767		4.714	0.545
			23.738		9.377	0.743
			22.681		8.924	1.622
			14.087		13.825
			12.565		5.167
			5.815		8.618
			6.487		8.232
			18.543		3.804
			10.347
	Mean	32.536	20.8136	4.43212	5.32177	5.89649
	SD	15.599	11.7075	4.17629	2.70068	4.32195
	SEM	2.71543	1.74525	0.726999	0.407142	0.692066

## Sheet: Fig3b
	Exp1
	hours	6h	24h	72h
	shCT (10x3 cells)	298	885.7	2514.3
	shHrs#3 (10x3 cells)	203	1014.3	2600
	Exp2
		6h	24h	72h
	shCT (10x3 cells)	258	500	2442
	shHrs#3 (10x3 cells)	252	610	2100
	Exp3
		6h	24h	72h
	shCT (10x3 cells)	354	970	2078
	shHrs#3 (10x3 cells)	396	860	1864
	Mean
		6h	24h	72h
	shCT (10x3 cells)	303.333	785.233	2344.77
	shHRS#3 (10x3 cells)	283.667	828.1	2188
	SEM	6h	24h	72h
	shCT (10x3 cells)	40.9932	124.505	205.778
	shHrs#3 (10x3 cells)	20.0042	165.055	204.124

## Sheet: Fig3f
		MHC
		Exp1				Exp2				Exp3
		MHC ratio				MHC ratio				MHC ratio
		MHC/GAPDH	Norm to shCt Pro			MHC/GAPDH	Norm to shCt Pro			MHC/GAPDH	Norm to shCt Pro
	shCT Pro	0.122826	0		shCT Pro	0.137539	0		shCT Pro	0.147381	0
	shCT 7h	0.139299	0.134118		shCT 7h	0.0826197	-0.399301		shCT 7h	0.152459	0.0344557
	shCT 24h	0.204713	0.666692		shCT 24h	0.0904118	-0.342648		shCT 24h	0.130595	-0.113896
	shCT 48h	1.00912	7.21584		shCT 48h	0.604203	3.39295		shCT 48h	0.370324	1.51269
	shCT 72h	1.07348	7.73983		shCT 72h	0.755442	4.49255		shCT 72h	1.59755	9.83954
	shCT 96h	0.964452	6.85218		shCT 96h	0.798011	4.80206		shCT 96h	1.93425	12.1241
	shHrs#3 Pro	0.12768	0		shHrs#3 Pro	0.1965	0		shHrs#3 Pro	0.177121	0
	shHrs#3 7h	0.116241	-0.0536169		shHrs#3 7h	0.0709741	-0.483972		shHrs#3 7h	0.113153	-0.232244
	shHrs#3 24h	0.151511	0.233539		shHrs#3 24h	0.0793613	-0.422993		shHrs#3 24h	0.0927587	-0.370621
	shHrs#3 48h	0.0973763	-0.207201		shHrs#3 48h	0.072074	-0.475976		shHrs#3 48h	0.105265	-0.285764
	shHrs#3 72h	0.122939	0.000915508		shHrs#3 72h	0.0833231	-0.394187		shHrs#3 72h	0.0922253	-0.37424
	shHrs#3 96h	0.089419	-0.271987		shHrs#3 96h	0.0717161	-0.478578		shHrs#3 96h	0.4581	2.10826
			Mean	SEM
	shCT	Pro	0	0
		7h	-0.0769092	0.163743
		24h	0.0700496	0.305543
		48h	4.0405	1.67789
		72h	7.35731	1.55535
		96h	7.92612	2.18084
	shHrs#3	Pro	0	0
		7h	-0.256611	0.124829
		24h	-0.186691	0.210658
		48h	-0.32298	0.0797887
		72h	-0.255837	0.128505
		96h	0.452566	0.829994

## Sheet: Fig3g
		Nuclei	nuclei inside MHC	Myogenic Index	Myogenic Index %				Nuclei	nuclei inside MHC	Myogenic Index	Myogenic Index %
shCT	Exp1	335	138	0.41194	41.194		shHrs#3	Exp1	611	43	0.0703764	7.03764
		427	114	0.266979	26.6979				711	56	0.0787623	7.87623
		390	132	0.338462	33.8462				602	29	0.0481728	4.81728
		346	111	0.320809	32.0809				680	29	0.0426471	4.26471
		505	102	0.20198	20.198				605	41	0.0677686	6.77686
		399	96	0.240602	24.0602				672	43	0.0639881	6.39881
		408	161	0.394608	39.4608				711	61	0.0857947	8.57947
		370	129	0.348649	34.8649				653	46	0.0704441	7.04441
		383	134	0.349869	34.9869				652	34	0.0521472	5.21472
		387	102	0.263566	26.3566				706	70	0.0991501	9.91501
		432	154	0.356481	35.6481				647	41	0.0633694	6.33694
		397	103	0.259446	25.9446				658	27	0.0410334	4.10334
	Exp2	358	99	0.276536	27.6536			Exp2	599	26	0.0434057	4.34057
		370	100	0.27027	27.027				719	72	0.100139	10.0139
		372	138	0.370968	37.0968				712	32	0.0449438	4.49438
		368	114	0.309783	30.9783				747	33	0.0441767	4.41767
		361	91	0.252078	25.2078				744	64	0.0860215	8.60215
		379	146	0.385224	38.5224				746	19	0.0254692	2.54692
		412	142	0.34466	34.466				433	39	0.0900693	9.00693
		367	113	0.307902	30.7902				424	24	0.0566038	5.66038
		410	124	0.302439	30.2439				385	21	0.0545455	5.45455
		433	153	0.353349	35.3349				414	17	0.0410628	4.10628
		436	104	0.238532	23.8532				368	6	0.0163043	1.63043
		429	119	0.277389	27.7389				362	21	0.058011	5.8011
			Mean	0.310105	31.0105					Mean	0.0601836	6.01836
			SD	0.0557596	5.57596					SD	0.0220341	2.20341
			SEM	0.0113819	1.13819					SEM	0.00449768	0.449768

## Sheet: Fig3j
			Nuclei	nuclei inside MHC	Myogenic Index	Myogenic Index %		shHRS#3		Nuclei	nuclei inside MHC	Myogenic Index	Myogenic Index %
	shCT	Exp1	266	183	0.68797	68.797			Exp1	67	30	0.447761	44.7761
			249	156	0.626506	62.6506				81	20	0.246914	24.6914
			215	149	0.693023	69.3023				64	15	0.234375	23.4375
			190	145	0.763158	76.3158				102	33	0.323529	32.3529
			179	132	0.73743	73.743				162	35	0.216049	21.6049
			230	194	0.843478	84.3478				169	36	0.213018	21.3018
			200	130	0.65	65				190	43	0.226316	22.6316
			204	160	0.784314	78.4314				132	29	0.219697	21.9697
			209	166	0.794258	79.4258				147	26	0.176871	17.6871
			232	188	0.810345	81.0345				153	30	0.196078	19.6078
		Exp2	290	249	0.858621	85.8621			Exp2	209	32	0.15311	15.311
			270	247	0.914815	91.4815				198	11	0.0555556	5.55556
			252	220	0.873016	87.3016				128	16	0.125	12.5
			231	203	0.878788	87.8788				179	37	0.206704	20.6704
			239	215	0.899582	89.9582				242	85	0.35124	35.124
			273	233	0.85348	85.348				192	23	0.119792	11.9792
	Mean				0.791799	79.1799		Mean				0.219501	21.9501
	SD				0.0909219	9.09219		SD				0.0945307	9.45307
	SEM				0.0227305	2.27305		SEM				0.0236327	2.36327

## Sheet: Fig4b
	Myogenin protein
	Exp1	MyoG		Exp2	MyoG		Exp3	MyoG		Exp4	MyoG
	shCT Pro	1		shCT Pro	1		shCT Pro	0		shCT Pro	0
	shCT 7h	2.02247		shCT 7h	3.87334		shCT 7h	0		shCT 7h	0
	shCT 24h	2.51398		shCT 24h	11.6654		shCT 24h	1		shCT 24h	11.28
	shCT 48h	4.01336		shCT 48h	34.4518		shCT 48h	11.1		shCT 48h	32.5659
	shCT 72h	12.8568		shCT 72h	23.3865		shCT 72h	9.15		shCT 72h	18.6627
	shCT 96h	23.7976		shCT 96h	17.0787		shCT 96h	7.78		shCT 96h	21.1548
	shHrs#3 Pro	0.00920876		shHrs#3 Pro	-0.493659		shHrs#3 Pro	0		shHrs#3 Pro	0
	shHrs#3 7h	0.527555		shHrs#3 7h	-0.15987		shHrs#3 7h	0		shHrs#3 7h	0
	shHrs#3 24h	0.697958		shHrs#3 24h	-0.202122		shHrs#3 24h	-0.280847		shHrs#3 24h	1.35137
	shHrs#3 48h	0.848822		shHrs#3 48h	0.605224		shHrs#3 48h	0.118281		shHrs#3 48h	4.42733
	shHrs#3 72h	0.284158		shHrs#3 72h	3.56577		shHrs#3 72h	4.17126		shHrs#3 72h	7.78464
	shHrs#3 96h	1.30978		shHrs#3 96h	2.95719		shHrs#3 96h	3.20946		shHrs#3 96h	8.9111
				Mean	SEM
				MyoG	MyoG
		shCT	Pro	0.5	0.288675
			7h	1.47395	0.931084
			24h	6.61483	2.82275
			48h	20.5328	7.63983
			72h	16.014	3.1418
			96h	17.4528	3.5079
		shHrs#3	Pro	-0.121113	0.124201
			7h	0.0919212	0.150021
			24h	0.391588	0.389411
			48h	1.49991	0.987551
			72h	3.95146	1.53676
			96h	4.09688	1.65909

## Sheet: Fig4c
	MyoG mRNA ratio
																										Myog mRNA
	qPCR Exp1			MyoG ratio		qPCR Exp2			MyoG ratio		qPCR Exp3			MyoG ratio			qPCR Exp4			MyoG ratio
		shCT D0		1			shCT D0		1			shCT D0		1				shCT D0		1							Exp1	MyoG		Exp2	MyoG		Exp3	MyoG		Exp4	MyoG
		shCT 7h		2.68279			shCT 7h		2.14901			shCT 7h		1.41142				shCT 7h		1.7329							shCT Pro	1		shCT Pro	1		shCT Pro	1		shCT Pro	1
		shCT D1		9.32453			shCT D1		10.5348			shCT D1		6.74211				shCT D1		5.80526							shCT 7h	2.68279		shCT 7h	2.14901		shCT 7h	1.41142		shCT 7h	1.7329
		shCT D2		16.4385			shCT D2		25.3568			shCT D2		17.1339				shCT D2		12.969							shCT 24h	9.32453		shCT 24h	10.5348		shCT 24h	6.74211		shCT 24h	5.80526
		shCT D3		14.7564			shCT D3		25.9156			shCT D3		13.5233				shCT D3		19.0734							shCT 48h	16.4385		shCT 48h	25.3568		shCT 48h	17.1339		shCT 48h	12.969
		shCT D4		18.1019			shCT D4		34.9757			shCT D4		18.109				shCT D4		27.6868							shCT 72h	14.7564		shCT 72h	25.9156		shCT 72h	13.5233		shCT 72h	19.0734
		shHRS#3 D0		0.0198813			shHRS#3 D0		0.022006			shHRS#3 D0		0.00625876				shHRS#3 D0		0.0104875							shCT 96h	18.1019		shCT 96h	34.9757		shCT 96h	18.109		shCT 96h	27.6868
		shHRS#3 7h		0.0997804			shHRS#3 7h		0.0793573			shHRS#3 7h		0.0113867				shHRS#3 7h		0.0253446							shHrs#3 Pro	0.0198813		shHrs#3 Pro	0.022006		shHrs#3 Pro	0.00625876		shHrs#3 Pro	0.0104875
		shHRS#3 D1		0.539932			shHRS#3 D1		0.898876			shHRS#3 D1		0.205367				shHRS#3 D1		0.232892							shHrs#3 7h	0.0997804		shHrs#3 7h	0.0793573		shHrs#3 7h	0.0113867		shHrs#3 7h	0.0253446
		shHRS#3 D2		1.98425			shHRS#3 D2		4.06293			shHRS#3 D2		1.11723				shHRS#3 D2		0.715316							shHrs#3 24h	0.539932		shHrs#3 24h	0.898876		shHrs#3 24h	0.205367		shHrs#3 24h	0.232892
		shHRS#3 D3		3.26026			shHRS#3 D3		11.3265			shHRS#3 D3		2.6444				shHRS#3 D3		1.89465							shHrs#3 48h	1.98425		shHrs#3 48h	4.06293		shHrs#3 48h	1.11723		shHrs#3 48h	0.715316
		shHRS#3 D4		4.23581			shHRS#3 D4		18.5685			shHRS#3 D4		6.25412				shHRS#3 D4		4.1725							shHrs#3 72h	3.26026		shHrs#3 72h	11.3265		shHrs#3 72h	2.6444		shHrs#3 72h	1.89465
																											shHrs#3 96h	4.23581		shHrs#3 96h	18.5685		shHrs#3 96h	6.25412		shHrs#3 96h	4.1725
		Moyenne			MyoG ratio		SEM			MyoG ratio																			MyoG	MyoG
			shCT D0		1			shCT D0		0																			Mean	SEM
			shCT 7h		1.99403			shCT 7h		0.274777																	shCT	Pro	1	0
			shCT D1		8.10167			shCT D1		1.10065																		7h	1.99403	0.274777
			shCT D2		17.9745			shCT D2		2.62392																		24h	8.10167	1.10065
			shCT D3		18.3172			shCT D3		2.79833																		48h	17.9745	2.62392
			shCT D4		24.7183			shCT D4		4.09762																		72h	18.3172	2.79833
			shHRS#3 D0		0.0146584			shHRS#3 D0		0.00375518																		96h	24.7183	4.09762
			shHRS#3 7h		0.0539673			shHRS#3 7h		0.0211657																	shHrs#3	Pro	0.0146584	0.00375518
			shHRS#3 D1		0.469266			shHRS#3 D1		0.162037																		7h	0.0539673	0.0211657
			shHRS#3 D2		1.96993			shHRS#3 D2		0.746213																		24h	0.469266	0.162037
			shHRS#3 D3		4.78144			shHRS#3 D3		2.19946																		48h	1.96993	0.746213
			shHRS#3 D4		8.30772			shHRS#3 D4		3.45423																		72h	4.78144	2.19946
																												96h	8.30772	3.45423

## Sheet: Fig4d
		MyoD protein
		Exp1				Exp2				Exp3				Exp4				Exp5
		MyoD ratio				MyoD ratio				MyoD ratio				MyoD ratio				MyoD ratio
		MyoD/GAPDH	Norm to shCt Pro			MyoD/GAPDH	Norm to shCt Pro			MyoD/GAPDH	Norm to shCt Pro			MyoD/GAPDH	Norm to shCt Pro			MyoD/GAPDH	Norm to shCt Pro
	shCT Pro	0.885624	1		shCT Pro	1.70906	1		shCT Pro	1.77768	1		shCT Pro	0.746476	1		shCT Pro	0.449835	1
	shCT 7h	0.375304	0.423774		shCT 7h	0.901538	0.527505		shCT 7h	0.726914	0.408911		shCT 7h	0.463972	0.62155		shCT 7h	0.266586	0.592631
	shCT 24h	0.393607	0.44444		shCT 24h	1.74871	1.0232		shCT 24h	0.923271	0.519368		shCT 24h	0.735867	0.985788		shCT 24h	0.300548	0.66813
	shCT 48h	0.52498	0.59278		shCT 48h	1.50853	0.882664		shCT 48h	1.24102	0.69811		shCT 48h	0.852504	1.14204		shCT 48h	0.335663	0.746193
	shCT 72h	0.38511	0.434846		shCT 72h	1.33046	0.778473		shCT 72h	0.875147	0.492297		shCT 72h	1.19086	1.59531		shCT 72h	0.171391	0.381009
	shCT 96h	0.330987	0.373733		shCT 96h	0.875529	0.512286		shCT 96h	1.27599	0.717782		shCT 96h	0.71629	0.959563		shCT 96h	0.159903	0.355471
	shHrs#3 Pro	0.635564	0.717645		shHrs#3 Pro	1.14768	0.671528		shHrs#3 Pro	2.03746	1.14613		shHrs#3 Pro	1.18595	1.58874		shHrs#3 Pro	0.366372	0.814458
	shHrs#3 7h	0.140383	0.158513		shHrs#3 7h	0.853395	0.499335		shHrs#3 7h	0.623963	0.350998		shHrs#3 7h	0.372506	0.499019		shHrs#3 7h	0.110202	0.244982
	shHrs#3 24h	0.187499	0.211715		shHrs#3 24h	1.17094	0.685136		shHrs#3 24h	1.23732	0.696029		shHrs#3 24h	0.465868	0.62409		shHrs#3 24h	0.172706	0.383931
	shHrs#3 48h	0.227497	0.256877		shHrs#3 48h	1.1861	0.694004		shHrs#3 48h	1.31667	0.740668		shHrs#3 48h	0.92921	1.2448		shHrs#3 48h	0.24587	0.546579
	shHrs#3 72h	0.24963	0.281869		shHrs#3 72h	1.05968	0.620034		shHrs#3 72h	1.47983	0.83245		shHrs#3 72h	0.625689	0.838191		shHrs#3 72h	0.251011	0.558008
	shHrs#3 96h	0.228896	0.258457		shHrs#3 96h	0.708393	0.414492		shHrs#3 96h	1.05605	0.594063		shHrs#3 96h	0.709027	0.949832		shHrs#3 96h	0.197122	0.438209
			Mean	SEM
	shCT	Pro	1	0
		7h	0.514874	0.0430771
		24h	0.728185	0.118557
		48h	0.812357	0.0946777
		72h	0.736387	0.225424
		96h	0.583767	0.114133
	shHrs#3	Pro	0.9877	0.171647
		7h	0.35057	0.0678981
		24h	0.52018	0.0955629
		48h	0.696585	0.160986
		72h	0.62611	0.102648
		96h	0.531011	0.117444

[truncated: 27 more sheets: Fig4f, Fig4g, Fig4h, Fig4i, Fig4k, Fig5b, Fig5d, Fig5g, Fig6b, Fig6d, Fig7c, Fig7e, Fig7f, Fig7g, Fig8b, Fig8d, FigS1b, FigS3c, FigS4b, FigS6b …]
